# Supplementary material for: Blood-derived deoxyribonucleic acid methylation clusters associate with adverse social exposures and endophenotypes of stress-related psychiatric illness in a trauma-exposed cohort of women
Source: Front Psychiatry. 2022 Nov 3;13:892302. doi: 10.3389/fpsyt.2022.892302 (PMC9668877; doi:10.3389/fpsyt.2022.892302)
Supplement: Supplementary file 1 [file Table_1.XLSX]

## Sheet: SuppTab1.ASEpredictME
	Supplementary Table 1: Adverse social exposures (ASEs) predict module eigengene (ME) value
		Low income				Low education attainment				Childhood trauma burden (CTQ total)				Adult trauma burden (TEI)
	Module	β	SE	T	P	β	SE	T	P	β	SE	T	P	β	SE	T	P
	Antiquewhite4	0.770198	0.276949	2.78101	0.0066**	0.212193	0.290003	0.731691	0.466301	-0.0706322	0.113654	-0.621466	0.5359	0.0327093	0.108408	0.301725	0.763574
	Bisque4	0.188	0.276376	0.680231	0.498144	-0.0132195	0.289403	-0.0456784	0.96367	0.131407	0.113419	1.1586	0.249753	-0.00542011	0.108183	-0.0501012	0.960155
	Black	-0.33899	0.278363	-1.2178	0.226556	-0.26065	0.291484	-0.894218	0.373644	-0.0994465	0.114234	-0.870548	0.386369	0.0359226	0.108961	0.329684	0.742423
	Blue	0.0244296	0.277077	0.0881691	0.929943	-0.252687	0.290137	-0.870921	0.386167	-0.130887	0.113707	-1.15109	0.252812	-0.0517898	0.108458	-0.477512	0.634182
	Brown	0.195278	0.280956	0.695051	0.488855	-0.225755	0.294199	-0.767355	0.444925	-0.136349	0.115298	-1.18258	0.240163	-0.0474129	0.109976	-0.431122	0.667434
	Brown4	0.0388876	0.273516	0.142177	0.887266	0.392882	0.286408	1.37176	0.173627	-0.0862232	0.112245	-0.768169	0.444443	0.26015	0.107064	2.42987	0.017*
	Coral1	-0.0724142	0.273412	-0.264854	0.791742	0.749639	0.286299	2.61837	0.010*	-0.140526	0.112203	-1.25243	0.213731	0.0756207	0.107023	0.706584	0.481692
	Coral2	0.418265	0.284701	1.46914	0.145362	0.179666	0.29812	0.602662	0.548283	-0.0495954	0.116835	-0.42449	0.672245	0.0985588	0.111442	0.884397	0.378892
	Cyan	0.122015	0.277635	0.439481	0.66139	-0.34434	0.290721	-1.18443	0.23943	-0.213661	0.113936	-1.87528	0.0640701	0.186072	0.108676	1.71217	0.0903868
	Darkgreen	0.0403911	0.288327	0.140088	0.888911	0.0921643	0.301917	0.305264	0.760886	-0.156084	0.118323	-1.31914	0.190546	0.0891731	0.112861	0.790114	0.431585
	Darkgrey	6.85771e-05	0.277128	0.000247456	0.999803	-0.212269	0.290191	-0.731482	0.466428	0.00946869	0.113728	0.0832576	0.933836	0.176816	0.108478	1.62998	0.10668
	Darkmagenta	-0.03933	0.285158	-0.137924	0.890616	0.210935	0.298599	0.706417	0.481795	-0.0592821	0.117023	-0.506587	0.613712	0.137339	0.111621	1.23041	0.221824
	Darkolivegreen	0.0996233	0.268264	0.371363	0.71126	-0.277077	0.280908	-0.986362	0.32666	0.353786	0.11009	3.21362	0.0018**	-0.217204	0.105008	-2.06845	0.042*
	Darkorange	-0.07132	0.273549	-0.260721	0.794916	-0.48728	0.286442	-1.70115	0.0924468	-0.0882778	0.112259	-0.786379	0.433758	-0.0833302	0.107076	-0.778231	0.43852
	Darkorange2	-0.187117	0.274624	-0.681357	0.497435	-0.161261	0.287568	-0.560775	0.576376	0.118448	0.1127	1.051	0.296135	-0.154407	0.107497	-1.43637	0.154441
	Darkred	-0.0941798	0.293138	-0.321282	0.748759	0.182212	0.306955	0.59361	0.554296	0.00115186	0.120298	0.00957511	0.992382	0.0440755	0.114744	0.384119	0.701817
	Darkseagreen4	-0.0596462	0.287818	-0.207236	0.836305	0.370411	0.301385	1.22903	0.222336	0.0274917	0.118114	0.232755	0.816492	-0.020268	0.112662	-0.1799	0.857644
	Darkslateblue	-0.341954	0.282257	-1.2115	0.228947	-0.062819	0.295561	-0.212542	0.832176	0.0809083	0.115832	0.698495	0.486709	0.14886	0.110485	1.34733	0.181333
	Darkturquoise	0.377364	0.285924	1.31981	0.190323	0.124002	0.299401	0.414166	0.67976	-0.0473478	0.117337	-0.403519	0.687545	-0.013177	0.111921	-0.117735	0.906546
	Firebrick4	0.0851051	0.277631	0.30654	0.759917	-0.293547	0.290717	-1.00974	0.31539	0.0320773	0.113934	0.281543	0.778955	-0.0644864	0.108674	-0.593391	0.554442
	Floralwhite	-0.387203	0.278203	-1.3918	0.16749	-0.200814	0.291316	-0.689333	0.492428	-0.0581691	0.114169	-0.509502	0.611676	-0.187327	0.108898	-1.7202	0.0889109
	Green	-0.0066786	0.281088	-0.0237599	0.981098	0.298296	0.294337	1.01345	0.313624	0.142798	0.115352	1.23793	0.219036	0.00264904	0.110027	0.0240762	0.980846
	Greenyellow	-0.471024	0.269001	-1.75101	0.0834287	-0.216739	0.281681	-0.769449	0.443687	-0.16212	0.110392	-1.46858	0.145512	0.271617	0.105296	2.57955	0.012*
	Grey60	-0.0993253	0.277221	-0.358289	0.720985	-0.566469	0.290288	-1.9514	0.05419	0.161443	0.113766	1.41908	0.159408	0.0100281	0.108514	0.0924125	0.92658
	Honeydew1	0.116873	0.283139	0.412774	0.680776	0.310101	0.296485	1.04592	0.29846	0.0423648	0.116194	0.364603	0.716282	-0.0448448	0.110831	-0.404625	0.686735
	Indianred4	0.716979	0.275526	2.60222	0.011*	0.0332648	0.288513	0.115297	0.908472	-0.114907	0.11307	-1.01625	0.312296	0.0393639	0.10785	0.364986	0.715998
	Ivory	-0.385677	0.290771	-1.3264	0.188141	-0.0300082	0.304476	-0.0985567	0.921714	-0.00581524	0.119326	-0.048734	0.961242	-0.015312	0.113818	-0.134531	0.89329
	Lavenderblush3	-0.430699	0.280399	-1.53602	0.12812	-0.562232	0.293615	-1.91486	0.0587589	0.184332	0.11507	1.60192	0.112758	0.0335643	0.109758	0.305803	0.760477
	Lightcoral	0.345338	0.282336	1.22315	0.22454	-0.614743	0.295644	-2.07934	0.040*	0.0829684	0.115865	0.716081	0.475837	-0.101622	0.110516	-0.919522	0.360336
	Lightcyan	-0.190779	0.288047	-0.662318	0.509498	0.0407931	0.301624	0.135245	0.892727	0.00656602	0.118208	0.0555462	0.955829	-0.0102981	0.112752	-0.0913341	0.927435
	Lightcyan1	-0.34825	0.282717	-1.2318	0.221305	0.201647	0.296043	0.681142	0.49757	0.130358	0.116021	1.12358	0.264249	0.0570051	0.110665	0.515113	0.607765
	Lightgreen	0.304603	0.269567	1.12997	0.26156	-0.0820483	0.282273	-0.29067	0.771988	0.142555	0.110625	1.28864	0.200901	-0.272871	0.105518	-2.58601	0.011*
	Lightpink4	0.164966	0.282734	0.583465	0.561073	-0.020669	0.296061	-0.0698132	0.944501	-0.195957	0.116028	-1.68887	0.0947846	0.0195726	0.110672	0.176853	0.860031
	Lightsteelblue	0.378418	0.276575	1.36823	0.174724	-0.0962267	0.289611	-0.332261	0.740482	-0.162612	0.113501	-1.43269	0.155488	0.0603219	0.108261	0.557189	0.578813
	Lightsteelblue1	0.209034	0.279904	0.746806	0.457171	-0.0118392	0.293098	-0.0403932	0.967871	-0.0639744	0.114867	-0.556945	0.578979	-0.172097	0.109564	-1.57074	0.119831
	Lightyellow	-0.0315235	0.283388	-0.111238	0.911681	-0.111338	0.296745	-0.375198	0.708416	0.0680322	0.116296	0.58499	0.560052	0.102977	0.110928	0.928328	0.355777
	Magenta	0.00218945	0.278827	0.00785236	0.993753	-0.0271653	0.291969	-0.0930418	0.926082	0.0478322	0.114425	0.418024	0.676948	0.119579	0.109142	1.09562	0.276233
	Maroon	0.106744	0.266712	0.400222	0.689963	0.149271	0.279283	0.534479	0.594358	0.288821	0.109453	2.63877	0.0098**	0.00905778	0.1044	0.0867601	0.931059
	Diumorchid	-0.126125	0.283171	-0.445403	0.657122	0.462524	0.296518	1.55985	0.122385	0.0882185	0.116207	0.759147	0.449793	0.0981631	0.110843	0.885605	0.378244
	Diumpurple2	0.0758507	0.278671	0.272187	0.786116	0.387981	0.291806	1.32959	0.187091	-0.0724676	0.114361	-0.633676	0.527936	-0.0943617	0.109082	-0.865056	0.38936
	Diumpurple3	0.108556	0.288203	0.376665	0.707329	0.195512	0.301787	0.647849	0.51877	-0.0926057	0.118272	-0.782988	0.435736	0.0621473	0.112813	0.55089	0.583105
	Midnightblue	-0.000343062	0.28183	-0.00121726	0.999032	0.114724	0.295114	0.388744	0.698405	0.043744	0.115657	0.378222	0.706177	0.170721	0.110318	1.54754	0.125323
	Navajowhite2	0.183662	0.277987	0.660688	0.510538	0.306651	0.291089	1.05346	0.295015	0.0728547	0.11408	0.63863	0.524722	0.20487	0.108814	1.88276	0.0630372
	Orange	0.570609	0.273851	2.08365	0.040*	0.506539	0.286759	1.76643	0.0807919	-0.0614242	0.112383	-0.546563	0.586062	-0.12149	0.107195	-1.13335	0.260144
	Orangered3	0.0202384	0.286946	0.0705303	0.943932	-0.0996955	0.300471	-0.331798	0.740831	0.0545318	0.117756	0.46309	0.644443	-0.187867	0.11232	-1.6726	0.0979586
	Orangered4	0.00953349	0.288268	0.0330716	0.973692	0.354984	0.301856	1.17601	0.242764	-0.0857316	0.118299	-0.724702	0.470557	0.109305	0.112838	0.968686	0.335357
	Paleturquoise	-0.161149	0.268715	-0.599702	0.550246	0.0299327	0.281381	0.106378	0.915525	0.186057	0.110275	1.68721	0.0951049	-0.249239	0.105184	-2.36955	0.020*
	Palevioletred3	0.324158	0.285876	1.13391	0.259912	0.115558	0.299351	0.386027	0.700408	-0.182193	0.117318	-1.55299	0.124015	0.0263053	0.111902	0.235075	0.814697
	Pink	0.136655	0.275276	0.496428	0.62083	0.0654458	0.288251	0.227045	0.820916	-0.0160351	0.112967	-0.141945	0.887448	0.180363	0.107752	1.67387	0.0977075
	Plum	-0.471194	0.28258	-1.66747	0.0989758	0.147705	0.295899	0.499175	0.618902	0.04124	0.115965	0.355626	0.722972	0.168036	0.110612	1.51916	0.132308
	Plum1	0.125569	0.280791	0.447198	0.655831	0.394138	0.294026	1.34049	0.183538	0.103571	0.115231	0.898816	0.371204	0.136067	0.109911	1.23797	0.219021
	Plum2	0.264222	0.287112	0.920274	0.359945	0.202398	0.300645	0.673211	0.502577	-0.0174367	0.117825	-0.147988	0.88269	-0.166274	0.112386	-1.4795	0.142579
	Purple	-0.225938	0.276505	-0.817118	0.416067	0.160346	0.289538	0.553799	0.581121	0.146952	0.113472	1.29505	0.198689	0.149455	0.108234	1.38085	0.170821
	Red	-0.217614	0.269258	-0.808199	0.421156	-0.410929	0.28195	-1.45746	0.14855	0.128651	0.110498	1.16428	0.247456	0.00871959	0.105397	0.0827309	0.934253
	Royalblue	-0.455274	0.260893	-1.74506	0.0844649	0.0240963	0.27319	0.0882033	0.929915	-0.0017641	0.107065	-0.016477	0.986891	0.165767	0.102123	1.62321	0.108121
	Saddlebrown	0.160939	0.273385	0.588693	0.557576	-0.429477	0.286271	-1.50025	0.13713	0.0311421	0.112191	0.277581	0.781985	-0.191369	0.107012	-1.78829	0.0771702
	Salmon	0.149293	0.289677	0.515377	0.607582	-0.305233	0.303331	-1.00627	0.317045	-0.0926312	0.118877	-0.779217	0.437943	0.038388	0.11339	0.33855	0.735755
	Salmon4	0.428754	0.275391	1.55689	0.123085	0.170183	0.288372	0.590151	0.556602	0.018356	0.113015	0.162421	0.871347	0.0317608	0.107798	0.294633	0.768968
	Sienna3	-0.288545	0.27122	-1.06388	0.290294	-0.113312	0.284004	-0.398981	0.690874	0.17555	0.111303	1.57723	0.11833	-0.34856	0.106165	-3.28319	0.001**
	Skyblue	-0.0394949	0.283064	-0.139526	0.889353	0.235862	0.296407	0.795739	0.428325	0.00346105	0.116164	0.0297946	0.976298	0.197579	0.110801	1.78318	0.0780049
	Skyblue1	0.0173335	0.290484	0.0596713	0.952553	-0.0729357	0.304176	-0.239781	0.811057	-0.0983016	0.119208	-0.82462	0.411817	0.0548249	0.113706	0.482166	0.630885
	Skyblue2	0.0789178	0.272811	0.289277	0.77305	-0.358235	0.28567	-1.25402	0.213156	0.154836	0.111956	1.38301	0.170162	-0.209873	0.106788	-1.96533	0.0525294
	Skyblue3	-0.289259	0.271059	-1.06714	0.288827	-0.365484	0.283835	-1.28766	0.201239	0.0679865	0.111237	0.611187	0.542651	0.0208956	0.106102	0.196938	0.84433
	Steelblue	-0.0809943	0.271598	-0.298214	0.766243	-0.279177	0.2844	-0.981636	0.32897	-0.306286	0.111458	-2.74799	0.0073**	0.207891	0.106313	1.95546	0.0537016
	Tan	0.114029	0.272712	0.41813	0.676871	-0.192316	0.285566	-0.673456	0.502422	-0.248445	0.111915	-2.21994	0.029*	0.0461964	0.106749	0.432758	0.666249
	Thistle1	-0.206057	0.291748	-0.706285	0.481877	0.225757	0.3055	0.738976	0.461888	0.0528452	0.119727	0.44138	0.66002	-0.0500545	0.1142	-0.438304	0.66224
	Thistle2	0.122679	0.27195	0.451109	0.653021	0.378492	0.284768	1.32912	0.187243	0.274454	0.111603	2.45921	0.016*	-0.204844	0.106451	-1.92431	0.0575472
	Turquoise	-0.229661	0.270157	-0.850105	0.397574	-0.169193	0.28289	-0.598087	0.551318	0.193477	0.110867	1.74513	0.0844524	0.0295756	0.105749	0.279678	0.780381
	Violet	-0.422689	0.269	-1.57133	0.119694	-0.0309735	0.28168	-0.10996	0.912691	0.196146	0.110392	1.77681	0.0790551	0.0908191	0.105296	0.862512	0.39075
	White	-0.141488	0.267849	-0.52824	0.598663	-0.371119	0.280474	-1.32319	0.189201	0.236467	0.109919	2.15128	0.034*	0.0402496	0.104845	0.383895	0.701982
	Yellow	0.0274947	0.272276	0.100981	0.919795	-0.0247043	0.28511	-0.0866484	0.931148	0.295842	0.111736	2.64767	0.0096**	-0.221059	0.106578	-2.07414	0.041*
	Yellow4	-0.00118179	0.27436	-0.00430745	0.996573	0.106792	0.287292	0.371721	0.710994	0.122461	0.112592	1.08766	0.279717	0.0411223	0.107394	0.38291	0.70271
	Yellowgreen	0.08842	0.287893	0.307128	0.759472	-0.108581	0.301463	-0.360179	0.719576	0.0406216	0.118145	0.343828	0.731796	0.0785194	0.112691	0.696765	0.487787
	*** P < 0.001, **P < 0.01, * P < 0.05, P: BH significant (bold)
	Both dependent and independent variables were scaled prior to analysis. β: coefficient estimate, SE: standard error, T: t-statistic value, P: nominal p-value, CTQ: Childhood trauma questionaire, TEI: Traumatic events inventory.

## Sheet: SuppTab2.MEpredictFLBM
	Supplementary Table 2: Module eigengenes (MEs) predicts fronto-limbic brain morphometry measures
	ASE	CNS measure	ME	ME β	ME SE	ME T	ME P
	Low income	Amygdala volume	Antiquewhite4	0.0220117	0.101059	0.217811	0.828086
	Low income	Amygdala volume	Indianred4	-0.0704348	0.101562	-0.693516	0.489833
	Low income	Amygdala volume	Orange	0.101368	0.101822	0.995544	0.322233
	CTQ total	Rostral Middle Frontal Gyrus SA	Darkolivegreen	-0.0396801	0.101496	-0.390951	0.696778
	CTQ total	Rostral Middle Frontal Gyrus SA	Maroon	-0.450908	0.090802	-4.96584	3E-06***
	CTQ total	Rostral Middle Frontal Gyrus SA	Steelblue	0.0601499	0.103341	0.58205	0.562021
	CTQ total	Rostral Middle Frontal Gyrus SA	Tan	0.232888	0.100281	2.32236	0.023*
	CTQ total	Rostral Middle Frontal Gyrus SA	Thistle2	-0.0582458	0.102763	-0.566798	0.572294
	CTQ total	Rostral Middle Frontal Gyrus SA	White	-0.392276	0.0927177	-4.23086	6E-05***
	CTQ total	Rostral Middle Frontal Gyrus SA	Yellow	-0.199357	0.0996628	-2.00032	0.049*
	Low education	Caudal ACC SA	Coral1	0.0405632	0.102143	0.39712	0.692241
	Low education	Caudal ACC SA	Lightcoral	0.214936	0.0985234	2.18157	0.032*
	Low education	Frontal Pole CT	Coral11	0.113634	0.102402	1.10969	0.270156
	Low education	Frontal Pole CT	Lightcoral1	-0.0124027	0.102016	-0.121577	0.903512
	Low education	Superior Frontal Gyrus CT	Coral12	0.131013	0.0879002	1.49048	0.139675
	Low education	Superior Frontal Gyrus CT	Lightcoral2	-0.0412342	0.0879508	-0.468832	0.640349
	*** P < 0.001, ** P < 0.01, * P < 0.05, P: BH-significant (bolded)
	Both dependent and independent variables were scaled prior to analysis. SA: surface area (mm2), CT: cortical thickness (mm), β: coefficient estimate, SE: standard error, T = t-statistic, P = nominal p-value

## Sheet: SuppTab3.ProbeMediationFull
	Supplementary Table 3: Probe-wise mediation analysis of the relationship between childhood trauma burden (CTQ total) & rostral middle frontal gyrus (RMFG) surface area (SA)
	Probe name	Module name	Chr:pos (hg38)	Gene name	IDE β	IDE P	DE β	DE P	TE β	TE P
	cg21622733	Maroon	Chr19:35408551	LINC01531	-0.511943	0.003**	-0.470801	0.3198	-0.982744	0.044*
	cg19805668	Maroon	Chr14:74951972	PGF	-0.41136	0.009**	-0.591946	0.2172	-1.00331	0.042*
	cg10592766	Maroon	Chr19:50226846	MYH14	-0.320517	0.019*	-0.669951	0.1816	-0.990468	0.048*
	cg03710029	Maroon	Chr17:81291801	SLC38A10	-0.38299	0.025*	-0.613438	0.188	-0.996428	0.043*
	cg15150970	Maroon	Chr2:25250660	DNMT3A	-0.253061	0.049*	-0.753425	0.125	-1.00649	0.040*
	cg12219789	Maroon	Chr17:7324180	NEURL4	-0.35209	0.049*	-0.621626	0.1834	-0.973717	0.049*
	cg07788575	Maroon	Chr8:43163301	HGSNAT	-0.27014	0.0878	-0.723927	0.1268	-0.994067	0.045*
	cg07571338	Maroon	Chr1:38053039	MIR3659HG	-0.195507	0.1038	-0.807319	0.0978	-1.00283	0.041*
	cg27452691	Maroon	Chr10:79610535	SFTPA1	-0.17246	0.1272	-0.84838	0.0824	-1.02084	0.036*
	cg11007075	Maroon	Chr8:22864611	PEBP4	-0.179758	0.1334	-0.842412	0.0958	-1.02217	0.042*
	cg06678722	Maroon	Chr2:206801064		-0.10336	0.5438	-0.922643	0.045*	-1.026	0.035*
	cg01544227	White	Chr12:8323720	AC092745.5	-0.305301	0.036*	-0.68887	0.175	-0.994171	0.044*
	cg00686169	White	Chr8:8024026	FAM90A24P	-0.27665	0.043*	-0.740496	0.1262	-1.01715	0.037*
	cg08002107	White	Chr8:12135255	USP17L7	-0.267609	0.047*	-0.738254	0.1216	-1.00586	0.040*
	cg12934430	White	Chr8:7297373	FAM90A20	-0.263594	0.0506	-0.752106	0.1198	-1.0157	0.039*
	cg08806717	White	Chr8:12418187	FAM90A25P	-0.307909	0.0592	-0.697237	0.151	-1.00515	0.044*
	cg18964422	White	Chr8:8017447	FAM90A11P	-0.25259	0.064	-0.754081	0.1226	-1.00667	0.044*
	cg06574881	White	Chr8:7584135	FAM90A7	-0.267285	0.0642	-0.736892	0.1542	-1.00418	0.043*
	cg11506843	White	Chr8:7296411	FAM90A20	-0.228791	0.0652	-0.781667	0.12	-1.01046	0.039*
	cg09428214	White	Chr8:7577417	FAM90A7	-0.34575	0.0848	-0.663827	0.1374	-1.00958	0.040*
	cg14339048	White	Chr8:7582298	FAM90A7	-0.273101	0.0934	-0.719465	0.133	-0.992566	0.046*
	cg14752069	White	Chr8:12119697	FAM66D	-0.213738	0.1198	-0.792858	0.119	-1.0066	0.040*
	cg03330168	White	Chr4:9380340	AC108519.1	-0.21137	0.1444	-0.79202	0.0984	-1.00339	0.043*
	cg01822187	White	Chr8:7286562	FAM90A5	-0.228089	0.1484	-0.787293	0.0892	-1.01538	0.038*
	cg26560068	White	Chr8:7573334	FAM90A7	-0.144816	0.1648	-0.869814	0.077	-1.01463	0.041*
	cg21251344	White	Chr8:7570270	FAM90A7	-0.15078	0.233	-0.853647	0.0746	-1.00443	0.044*
	cg09615915	White	Chr8:7767924	FAM90A10	-0.159387	0.2668	-0.852407	0.0718	-1.01179	0.044*
	cg15435485	White	Chr8:8024642	FAM90A24P	-0.13276	0.276	-0.876123	0.0726	-1.00888	0.044*
	cg16762794	White	Chr8:7547354	FAM90A6P	-0.0621357	0.5816	-0.954178	0.0518	-1.01631	0.042*
	cg17564316	White	Chr8:8023279	FAM90A24P	-0.0701772	0.6258	-0.948545	0.043*	-1.01872	0.039*
	*** P < 0.001, **P < 0.01, * P < 0.05, P: BH-significant (bold)
	IDE: indirect effect, DE: direct effect, TE: total effect, β: coefficient estimate, CI: confidence interval (95%), P: nominal p-value, BH: Benjamini Hochberg

## Sheet: SuppTab4.CondensedGSEA
	Supplementary Table 4: Gene set enrichment analysis (GSEA) condensed with Revigo
	Term ID	Description	Frequency	pvalue	log10 pvalue	Uniqueness	Dispensability
	GO:0010518	positive regulation of phospholipase activity	0.003	5.22998e-25	-24.2815	0.618	0
	GO:0031231	intrinsic component of peroxisomal membrane	0.00076	6.6896e-18	-17.1746	0.403	0
	GO:0051184	cofactor transporter activity	0.00116	6.6896e-18	-17.1746	0.525	0
	GO:0015215	nucleotide transmembrane transporter activity	0.00092	6.6896e-18	-17.1746	0.496	0.342
	GO:0042403	thyroid hormone metabolic process	0.00115	2.54976e-15	-14.5935	0.748	0.021
	GO:0008353	RNA polymerase II carboxy-terminal domain kinase activity	0.00092	7.65949e-15	-14.1158	0.757	0
	GO:0016553	base conversion or substitution editing	0.00058	1.99986e-13	-12.699	0.896	0.097
	GO:0019400	alditol metabolic process	0.00121	7.03072e-10	-9.153	0.743	0.522
	GO:0060236	regulation of mitotic spindle organization	0.00144	6.20012e-08	-7.2076	0.762	0.021
	GO:1905517	macrophage migration	0.00185	9.09076e-08	-7.0414	0.79	0.027
	GO:0052745	inositol phosphate phosphatase activity	0.0011	1.77992e-07	-6.7496	0.757	0.1
	GO:0045879	negative regulation of smoothened signaling pathway	0.00144	2.28981e-06	-5.6402	0.848	0.03
	GO:0042101	T cell receptor complex	0.00103	6.29071e-06	-5.2013	0.555	0.09
	GO:0050892	intestinal absorption	0.0019	2.60016e-05	-4.585	0.883	0.104
	GO:1900181	negative regulation of protein localization to nucleus	0.00456	3.0903e-05	-4.51	0.85	0.161
	GO:0016638	oxidoreductase activity, acting on the CH-NH2 group of donors	0.00116	3.32966e-05	-4.4776	0.7	0.102
	GO:0016641	oxidoreductase activity, acting on the CH-NH2 group of donors, oxygen as acceptor	0.00087	3.32966e-05	-4.4776	0.701	0.431
	GO:0051119	sugar transmembrane transporter activity	0.00208	0.000108818	-3.9633	0.294	0.415
	GO:0009084	glutamine family amino acid biosynthetic process	0.00115	0.000136364	-3.8653	0.815	0.258
	GO:0071674	mononuclear cell migration	0.00456	0.000137594	-3.8614	0.797	0.605
	GO:0050699	WW domain binding	0.00133	0.000190108	-3.721	0.81	0
	GO:0010921	regulation of phosphatase activity	0.00617	0.000284774	-3.5455	0.689	0.428
	GO:0005790	smooth endoplasmic reticulum	0.00178	0.000313834	-3.5033	0.517	0.052
	GO:0097225	sperm midpiece	0.00087	0.000313834	-3.5033	0.585	0.053
	GO:0030126	COPI vesicle coat	0.0007	0.000399117	-3.3989	0.23	0.313
	GO:0042572	retinol metabolic process	0.00167	0.000462062	-3.3353	0.731	0.679
	GO:0019835	cytolysis	0.00179	0.000714825	-3.1458	0.92	0
	GO:0070098	chemokine-mediated signaling pathway	0.00467	0.000731139	-3.136	0.789	0.26
	GO:1990868	response to chemokine	0.00012	0.000731139	-3.136	0.852	0.403
	GO:1990869	cellular response to chemokine	0.00012	0.000731139	-3.136	0.843	0.422
	Frequency: % of genes annotated with a specific GO term in the GO Annotation database (higher frequency, the more general term), Uniqueness: the negative of average similarity of a term to all other terms, Dispensability: redundancy with respect to the chosen higher level GO representative
